# Supplementary material for: Immune status changing helps diagnose osteoarticular tuberculosis
Source: PLoS One. 2021 Jun 15;16(6):e0252875. doi: 10.1371/journal.pone.0252875 (PMC8205131; doi:10.1371/journal.pone.0252875)
Supplement: S1 File — (XLSX) [file pone.0252875.s003.xlsx]

## Sheet: Sheet 1
	Type	GSM2203542	GSM2203562	GSM2203570	GSM2203576	GSM2203541	GSM2203575	GSM2203581	GSM2203552	GSM2203547	GSM2203544	GSM2203560	GSM2203578	GSM2203577	GSM2203540	GSM2203582	GSM2203558	GSM2203543	GSM2203574	GSM2203559	GSM2203564	GSM2203567	GSM2203554	GSM2203550	GSM2203563	GSM2203549	GSM2203551	GSM2203556	GSM2203546	GSM2203555	GSM2203565	GSM2203566	GSM2203545	GSM2203586	GSM2203568	GSM2203572	GSM2203579	GSM2203569	GSM2203585	GSM2203573	GSM2203561	GSM2203583	GSM2203553	GSM2203580	GSM2203571	GSM2203548	GSM2203557	GSM2203584	GSM2203604
aDC	Myeloids	0.0248651	0.23555	0.0502806	0.174581	0.426237	0.36722	0.403137	2.40364e-18	0	0.177496	0.430076	0.117375	0.127017	0.322573	0.233979	0.340205	0.209304	0.62877	0.0206894	0.376606	0.0784668	0.575557	0.233963	0.23123	0.158821	0.14545	0.497265	0.0462661	0.265032	0.0561804	0.212664	0	0.00365432	1.8372e-17	8.52095e-19	1.2216e-17	1.44979e-18	0.0152784	7.18016e-18	0.334909	0.13983	0.250374	1.88058e-17	0.0326413	1.6295e-18	0.106666	0	0.131372
Adipocytes	Stromal cells	0.183907	0.000243481	0.000420546	0.233455	0.193359	0.187222	0.00613228	0	0.257996	0.162752	0.113794	0.0170117	0.0416521	0.258848	0.0339889	0.0111787	0.134501	1.30916e-18	0	1.21618e-18	0.0227483	0.063731	0.107509	0	5.7328e-18	0.183279	0.19141	0.0774459	0.201183	0.00560187	0.130339	0.060322	0	0.01567	0	0.0998106	0.0160578	3.02879e-19	6.13379e-19	0.132824	0.0341073	0.108953	2.06342e-18	0.0517674	0.12436	1.16312e-19	0.0375463	1.67692e-18
Astrocytes	Others	0	6.66872e-18	0	0.0360807	0.178472	0.115376	0	7.72399e-17	0.0411455	0.034639	1.58288e-18	4.39663e-18	0	0.196751	0	0	0.109994	0	3.71551e-17	0	0	0	0.0235704	1.30926e-16	0	0.132844	0.107627	3.84462e-19	0.0321183	0	0	0.115051	0	0	0	0	0	1.42988e-17	5.36485e-17	1.289e-17	0.000269981	0.0619368	8.20883e-17	0	0	2.12859e-17	0	9.76452e-18
Basophils	Myeloids	9.46912e-18	0.22595	0.263908	0.343952	7.30791e-19	0.761401	0.387729	4.45923e-18	0	0.0516957	0.344007	0	3.48251e-17	0.156175	0	0.0224543	0.00866656	0.0718031	0	6.90558e-17	0.0464511	0.20421	1.01912	7.88311e-19	6.67031e-18	1.29174e-18	0.0125162	0	0.777301	8.17438e-19	8.27081e-19	4.66257e-18	6.16153e-17	0.00972918	0	0	0.17518	5.30046e-18	3.62031e-18	0.391463	1.23121e-17	0	1.60123e-17	1.6456e-17	0.113681	0.0151205	0	1.17013e-17
B-cells	Lymphoids	0.353945	0.362427	0.285518	0	0	0.206398	0	0.429633	1.24597	0	0	1.33678	1.18805	0	1.03971e-18	0.560294	0	0.971507	0.89803	0	1.34781	5.62699e-18	0	0.11637	0.234301	1.45913e-17	0	0.0751145	1.25315e-17	1.30184	0	0.779286	1.22974	0.595688	0	0.548221	1.73297	1.06032	1.65525	2.17886e-20	9.16342e-19	0.947715	1.06866	1.07059	0.348255	0.516388	3.051e-17	1.38347
CD4+ memory T-cells	Lymphoids	0.0111069	0.43203	0.635118	0.479104	2.20636e-18	0	0.0816878	0.794769	0.265738	0	0.0123894	0.710652	0.675368	0	5.00859e-19	0.414355	0	0.264997	1.04459	0.24315	0.314434	9.41882e-19	0.0664688	0.0937797	0.858723	0	0	0.272004	0.130804	0.17633	0	0.140107	0.742994	0.0236605	0.0435558	0.676397	1.03802	0.582083	1.17041	0.184968	0.10157	0	1.51001	0.393165	0.292567	0.613905	2.62098e-19	0.773996
CD4+ naive T-cells	Lymphoids	0	0.557236	0.194003	0.167821	2.89367e-17	5.5062e-18	0	0.573086	0.716477	6.39197e-18	4.96827e-20	0.391384	0.859518	3.6898e-17	0	5.3011e-18	0	0.386524	0.63317	0	0.0264142	0	0.267675	0	0.276889	0	0	0.294851	0	0.0107923	2.99976e-17	0.160932	0.317747	0.0504084	2.09959e-19	0.204314	0.474757	0.356274	0.669049	0	8.66992e-19	0.0133235	0.972418	0.305235	0.223185	0.467516	1.11705e-18	0.503161
CD4+ T-cells	Lymphoids	3.46901e-17	0.184927	0.0407472	0.212202	1.50094e-17	4.14095e-18	0	0.332912	0.328117	0	3.36309e-18	2.11433e-18	0.35018	0	0	0.0559101	0	0	0.243886	9.05639e-19	0.0307494	8.92122e-17	3.31921e-18	9.26794e-18	0.187311	0	8.34686e-18	0.0454217	0	2.47443e-17	2.35303e-17	0	0.209764	9.25937e-18	0	0	0.220738	0.0910741	0.23223	0	3.85758e-18	0	0.575672	0.0296692	8.07449e-19	0.251305	3.69068e-17	0.34826
CD4+ Tcm	Lymphoids	3.75421e-18	0	3.30879e-18	0.0460079	3.16384e-17	0	0	1.22944e-17	0.0950755	1.83171e-17	3.63096e-17	6.4348e-18	0.0557139	1.46385e-17	0	0	2.96268e-17	0	0	2.10166e-17	0	6.5428e-17	0	9.98589e-17	0	0	7.17495e-18	6.38329e-17	0	0	0	6.02085e-18	1.34649e-17	3.52396e-17	0	0	0.115355	4.46062e-17	4.79863e-18	2.89885e-17	0	1.88889e-17	0	0	0.0852221	0	2.79448e-17	0.0934743
CD4+ Tem	Lymphoids	1.61669e-17	5.5835e-17	0	0.019697	0	3.12553e-17	2.81185e-17	0	1.27302e-16	3.60903e-17	6.51892e-18	1.92602e-16	3.13979e-17	4.5376e-17	7.01337e-17	0	2.06332e-17	1.35925e-16	3.04858e-17	0	1.50128e-16	4.29192e-18	3.07545e-17	0	0	0	0	0	2.50296e-18	2.04164e-16	0	1.43968e-17	0	1.42354e-17	0	4.6663e-18	2.84278e-18	2.36156e-17	1.10707e-17	8.81831e-17	6.70734e-17	9.74099e-17	0	0	6.62984e-17	4.67158e-17	8.85077e-17	2.21989e-17
CD8+ naive T-cells	Lymphoids	2.94639e-19	0.0454034	0.0886987	0	0	0	3.9946e-17	1.16067e-18	0	0	1.44239e-17	0	0.133945	0	1.4356e-17	2.52575e-18	0.0790401	0.00607873	0	0	0.0204102	2.73579e-18	0.0600593	0	0	0	4.56636e-17	1.25491e-18	0.0827464	3.43074e-18	2.21983e-17	0.115167	0	0	1.01304e-17	0.105228	0.180318	0	0.133446	0	4.81773e-19	0	0.0353537	0.1498	0	5.07865e-19	0.108025	5.04777e-19
CD8+ T-cells	Lymphoids	0	0.831919	0.956533	0.55391	1.57618e-16	0	0	0.443081	0.277444	0	0	0.203396	0.724364	1.62232e-17	0	0.533805	0.342767	0.636193	0.548222	0.415202	0.531456	0	0.945548	0.0560639	0.417236	0	2.14672e-18	0.0714103	0.448768	0.0130232	0	0.161979	0.669186	0.0572324	0	0.207675	1.07907	1.05262	1.04507	0.009973	0	0.0222104	0.960531	0.0693716	0.0184259	0.550224	0.287013	0.56704
CD8+ Tcm	Lymphoids	0	0.00919699	0.238689	0.0537668	0	4.54329e-17	3.27482e-17	0	0	0	1.53695e-18	8.58798e-17	0	0	0	0.123323	0	0.091334	4.36701e-19	0	5.18618e-18	5.33423e-18	0.111708	9.71975e-18	0	2.7108e-18	0	4.59935e-18	0.133114	3.44459e-19	0	0.00820381	0.0728301	0	1.2455e-17	0.0377356	0.13962	0.223666	0.239693	0	5.87455e-18	1.87207e-17	0.139289	0	1.08709e-17	0.111024	0	4.45845e-17
CD8+ Tem	Lymphoids	0	1.73372e-18	0.46272	0.44615	0	1.55078e-18	0	0.298183	2.81522e-17	0	1.97323e-17	0	0	0	0	0.317387	0.040173	0.470705	0.280559	0.28634	0.63484	0	0.331529	0	0.441575	1.86426e-17	0	0	0.192152	0	0	0.0334228	0.389433	0.274597	0	0	0.159921	0.528606	0.238226	4.24637e-18	0	2.03735e-17	0.331612	0.0195247	2.07212e-17	0.268536	0.137015	0.0387824
cDC	Myeloids	0.520505	0.151963	0	0.205281	0.147408	0.0411485	0.199594	0.257032	0.58033	0.0261488	0.221815	0.0509785	0.741377	0.152909	0.0492578	0.0370964	0.488091	0.395994	0.405178	0	0.829003	0.514796	4.39417e-18	0.479369	0.779465	2.76074e-17	0.0617655	0.0298447	0.181003	0.0537462	0.110141	0.895765	0.930392	0.728202	0.100787	0.505697	0.448346	0.279017	0.0870597	4.6438e-19	0.24967	0.145036	0.217874	0.0694223	0.324204	0.809007	0.0271	0.0163779
Chondrocytes	Stromal cells	0.0351893	2.41794e-18	0	0.20683	0.0942557	0.0888872	0.178669	0	0.222777	0.0853048	0.0850617	1.11412e-17	0.0525329	0.262269	3.45785e-18	0	0.104595	0	9.00227e-18	6.34685e-18	0	0.12605	0.210748	0	9.05898e-19	0.110454	0.244547	0	0.211831	0	0.0457558	0.101091	0	0.0569302	0	0	0	0.0154666	0	0.168293	0.186334	0.272385	7.02622e-18	0.0456243	0.147857	4.69419e-20	0.261276	0
Class-switched memory B-cells	Lymphoids	0	0.110685	0.0198481	0	0.0847574	1.41352e-18	1.67504e-19	0.0369395	0	0	0.0111598	0.0613604	0.0097105	0.0984937	0	0.147054	4.33681e-19	0	0.0390026	0	0.109255	0	0	0.0293692	0.00588191	1.49097e-17	0.0776486	0	2.0966e-17	0	0	0.184245	0.115451	5.72301e-18	0	1.38132e-17	0.162808	0.131579	0.00840786	6.75834e-18	0	1.87623e-19	0.0781209	0.156722	0.0149177	0.0225447	3.74892e-17	0.29221
CLP	Stem cells	0.482119	0.894495	0.449015	0.0889626	0.0788545	0.0426569	0.0417279	0.561984	0.0811867	0.24126	0.418765	0.885081	0.725511	0.199964	0.147429	0.352356	0.175391	0.131887	0.286028	0.212341	0.392677	0.282477	0.112722	0.697463	0.465785	0.0613909	0.120784	0.629368	0.0360901	0.936066	0.210268	0.124971	0.438098	0.164178	1.06738	0.539283	0.444565	0.36166	0.888095	0.16953	0.0431573	0.0706696	0.708236	0.365719	0.0422033	0.412468	0.149726	0.846461
CMP	Stem cells	8.21608e-19	2.96914e-18	2.82438e-19	0.0552987	0	0.144901	0.0297916	0.0940171	0.0110916	1.46049e-19	0.112976	0.0375561	1.23757e-18	0.0520045	0.0825764	0	0	0.0423375	1.07195e-17	0	3.08021e-19	0.196801	0.14995	0.0728598	8.03446e-19	1.29812e-18	0.0188831	0.0658188	0.084291	0	0.0948182	0.0254573	0.0465777	0.0153849	1.25439e-17	0	2.1362e-18	1.34752e-18	0	0.10231	0.140155	0.0115551	2.35513e-17	8.71656e-20	0.205132	0.0167208	0.156762	0
DC	Myeloids	0.109378	0.00896944	0	0.277896	0.122159	0.0663633	0.0189397	4.62333e-18	0.278548	0.055033	0.218463	0	0.147756	0.192674	0.00792431	5.90239e-20	0.0734259	0.0176327	0.0288671	7.97821e-18	0.155018	0.165246	0.122414	0.0275989	0.0228028	0.0344712	0.177732	0.0215211	0.0836728	0.0147185	0.0085636	0.185726	0.0951067	0.103676	4.33014e-18	0.149832	0.0912563	0.00723616	4.4164e-18	0.0786803	0.1272	0.07114	3.52162e-19	0.0188063	0.187406	0.134184	0.0400973	0
Endothelial cells	Stromal cells	0.20506	0.112664	0.0195059	0.201205	0.273971	0.090755	0.08247	0.0651692	0.12767	0.188253	0.145473	0	0.0501947	0.273225	0.0878053	0.0109819	0.142183	0.0371729	0.0578467	0.127886	0.0731683	0.155738	0.0747035	0.0547597	1.02877e-19	0.13107	0.184672	0.116849	0.159989	0.0518811	0.108186	0.238573	0.0100827	0.0808464	0.0852619	0.202472	0.0193858	0.0217885	0.071745	0.235294	0.182947	0.235439	0	0.115873	0.173096	0.107099	0.117535	0.0594191
Eosinophils	Myeloids	0	6.55169e-17	4.2814e-18	0.0965093	7.91157e-18	0.40786	6.13841e-17	0.159174	0	3.71379e-18	0.00507605	0.0466112	1.93281e-17	0.123451	0.0907048	0	0	0.0221855	0.218391	4.34801e-17	0.303444	0	0	0.0816622	0	0	0.0717647	0.0526125	0.126308	0	0.0256692	0.564354	0.0610278	0.378749	0	0.0155719	0.0187365	3.64651e-18	0.0265232	0.0433762	0.0107509	0.13115	0	0.46824	0.557129	0.332986	0.318853	1.5833e-17
Epithelial cells	Others	0.163002	0.0254877	0.0733547	0.072521	0.184944	0.0573089	0.0740994	0.0672853	0.25333	0.120472	0.202002	0.010173	0.153058	0.239502	0.0818706	0.0553019	0.116887	0.048573	0.0093687	0.0790798	0.0355834	0.102329	0.0799635	0.0499698	0.0214468	0.172512	0.239294	0.0794094	0.217332	0.0462949	0.102413	0.194898	6.87628e-20	0.08886	0.0533215	0.106037	0.0556448	0	0	0.207754	0.107217	0.138311	0.02071	0.166579	0.24265	0.0780473	0.185789	0.00920285
Erythrocytes	Stem cells	0.0144434	0	0.25103	0.401923	0.423866	0.480788	0.521264	0.157904	0	0.185556	0.157236	0.231781	0.084822	0.0294564	0.084958	0.30602	4.81766e-18	0.0445149	0	0.0918014	0	0	3.84234e-05	0	0.362396	0.375729	0	0.00769343	1.88051e-20	0	0.239996	9.06513e-19	0.0781253	0	0.0125816	0.374294	0.0502254	0.194713	0	0.228511	0	0	1.80763e-17	0.00421817	0.0738096	0.0134039	6.43303e-20	0.312426
Fibroblasts	Stromal cells	0.157202	1.17629e-17	3.45314e-18	0.400985	0.484577	0.102736	0.376675	6.27099e-18	0.170157	0.168884	0.0223754	0.140023	0.0452632	0.380276	0	0	0.0502479	0	7.21442e-17	8.36569e-17	0.0588985	0.0965036	0.218557	0	4.49601e-17	0.343455	0.335367	0.0123901	0.251514	0	0.0508679	6.71197e-18	3.66199e-17	0.143399	7.174e-17	0.203743	0.190901	0.00640841	2.7159e-17	0.389137	0.200922	0.166244	0	0.149603	0.432592	0	0.116031	0
GMP	Stem cells	5.97448e-18	4.2071e-18	0	0	3.91791e-17	0	0	0.338755	6.19955e-20	6.07004e-17	0	5.73747e-18	4.98793e-17	5.15354e-18	0.174346	0.0486215	0	0.176149	0.131788	0.288277	1.36265e-16	0.0279289	0.0539421	0.246889	1.01321e-16	0	1.40782e-17	0.271197	0	1.19307e-17	4.26995e-18	0	0.148863	3.53691e-18	0	4.20338e-17	2.55627e-17	1.08156e-17	6.79928e-17	0.182291	0.0619443	1.05372e-17	4.33981e-18	0.109831	0.303562	0.438614	0.248252	6.32371e-18
Hepatocytes	Others	0.0596884	0.012819	2.67962e-19	0.0563502	0.09996	0.103993	0.0461787	6.58006e-18	0.0959693	0.0830278	0.0487325	0.00219326	0.0297743	0.189292	1.87482e-21	0.00312301	0.047344	0.00263569	0	2.12593e-18	0.0218333	0.0630458	0.0935644	0	1.50346e-18	0.0873757	0.174802	0	0.112115	9.01369e-19	0.0464356	0.0656668	1.61806e-18	0.0398002	0	0.0441583	0.0141152	0	0	0.090996	0.0379672	0.0956259	0	0.0300795	0.113584	0.00633242	0.00540839	3.02371e-19
HSC	Stem cells	0.59475	0.226391	0.046803	0.916401	0.688207	0.705909	0.127055	0.0940547	0.875619	0.652776	0.487207	0.207064	0.450428	1.07586	0.404408	0.17013	0.529711	0.0186251	0.118219	0.127511	0.228224	0.465742	0.731087	1.09088e-18	0.012752	0.762269	1.1132	0.214957	0.548729	0.529605	0.386847	1.11326	4.70948e-18	0.264269	0.0953623	0.826025	0.238521	0.0926631	0.113286	0.803877	0.469511	0.561707	5.55529e-18	0.346053	0.714521	0.511435	0.35819	0.338011
iDC	Myeloids	0.687499	0.127655	0.0419165	1.40445	0.958447	0.698675	0.231419	0	1.23824	0.786323	0.398076	0.299096	0.503356	1.14442	0.223429	0.0347015	0.198106	2.98312e-17	0.503546	0.233914	1.03378	0.475815	0.948873	0.170883	0.0156628	0.92872	0.875237	0.366111	0.583258	0.132114	0.566524	1.53643	0.258381	0.717855	0	1.25901	0.301779	3.92611e-18	0.0695053	1.15194	1.45179	1.11016	9.99865e-18	0.641671	1.63182	0.46357	0.643557	0.257374
ImmuneScore	-	1.67534	1.36623	1.60283	0.958507	0.522693	0.684322	0.725507	1.91366	1.42068	1.09279	0.832315	2.12089	1.68316	0.336521	1.13118	1.53584	1.50683	1.90144	2.15189	1.27863	1.97623	1.72786	0.802737	1.32693	1.41272	0.761248	0.474282	1.23269	0.647383	1.51463	1.26247	1.5244	1.97336	1.2831	1.16877	0.854234	2.19802	1.85635	2.39994	0.26134	0.989288	0.956122	2.38241	1.85664	0.813659	1.99392	1.5975	1.65223
Keratinocytes	Others	0.0725948	0.0136863	0.0114025	0.0580388	0.0992769	0.0687442	0.00976201	0	0.11848	0.0657629	0.0554753	1.3414e-19	0.0585516	0.184129	0.000143444	2.88515e-20	0.0549965	0.000781309	0	0	0.0148702	0.0601615	0.069119	7.14755e-20	0	0.108514	0.173574	0.0100268	0.110392	1.89472e-20	0.022071	0.0957089	0	0.0348749	4.38961e-18	0.0446636	0.0224446	4.6883e-19	0	0.100197	0.0318841	0.0764457	1.80494e-20	0.0584239	0.128241	0	0.0579111	0
ly Endothelial cells	Stromal cells	0.0648828	0.0452506	0.00521247	0.174311	0.185553	0.0580144	0.0424504	2.75155e-19	0.1439	0.150432	0.114014	3.04432e-18	0.0434512	0.283876	0.0495884	0.00373115	0.0852567	0	7.51104e-18	0.00908218	0.0102585	0.075006	0.086611	0.00872735	0	0.127098	0.247122	0.00850311	0.159925	5.42101e-20	0.0267619	0.136832	2.8721e-18	0.105068	0.00938839	0.199753	0.0123823	1.19863e-18	0.0141755	0.15507	0.121246	0.116938	9.03476e-19	0.0971755	0.132081	0.00879479	0.0610432	0.0119966
Macrophages	Myeloids	0.44401	0.0855169	0.161839	0	0.168753	0.134585	0.0928944	0.0714098	0.000936634	0.297598	0.23827	0.180474	0.114385	0.0461241	0.344461	0.165092	0.34015	1.59897e-23	0.17035	0.251931	0.149591	0.462661	0	0.452791	0.120748	0.0865304	3.77894e-19	0.451839	0	0.435369	0.223852	0.0353312	0.172156	0.0666114	0.39059	0.150011	0.0233592	0.0131356	0.242714	0.162494	0.0858887	0.0505547	0.0968273	0.149495	0.0194093	0.088775	0.126994	0.0753432
Macrophages M1	Myeloids	0.283943	0.118518	0.172009	0.0801481	0.0925668	0.165482	0.120279	0.0690329	0	0.217225	0.0879347	0.18176	0.123428	0.066238	0.161083	0.166955	0.166769	0.055567	0.105767	0.117411	0.205094	0.222197	7.30534e-06	0.372603	0.14969	0.0804839	0.10177	0.231487	0.01902	0.277129	0.095426	0.079372	0.168703	0.0741863	0.266228	0.202507	0.014101	0	0.212888	0.190649	1.61558e-18	0.159364	0.0476423	0.14361	0.0470597	0.00205513	0.0276866	0.0788857
Macrophages M2	Myeloids	0.116	0.00942338	0.0139598	0	3.59381e-18	0	0.00548125	0	0	0.0272132	1.80654e-19	0	0	2.05818e-18	0.0448541	0.0115457	0.171788	0	6.44414e-18	1.67522e-18	1.07131e-17	0.061234	0	0.0191838	6.91974e-18	0	1.92083e-17	0.0537322	3.01457e-20	0.00302182	0.0338313	1.60238e-17	1.57626e-18	0	0.0357341	0	0	0	1.62526e-18	0	5.79575e-18	0	0.0154676	0	0	3.59178e-19	0	0
Mast cells	Myeloids	0.0509073	0.00151581	0.0133733	0.0480213	0	0.0614747	0.0763362	0.197884	1.16443e-19	0	0.00794345	0.15055	1.43918e-17	1.2893e-19	0.0710239	0.114515	0	0.206619	0.228354	0	0.1125	0.0372729	1.9724e-19	0.0701785	0.0634818	0	0	0.0674918	0.0264835	0	0.0727357	0.117106	0.156726	0.160786	1.13319e-19	0	0.0769642	0.13344	0.10308	0	0.0443218	0	0.0844726	0.138544	0.0628426	0.176865	0	0.104236
Megakaryocytes	Stem cells	0.0729557	0.0553296	0.00515695	0.167602	0.574813	0.0769626	0.47829	0.416398	0.103743	0.379684	0.071778	0.151724	0.0284985	0.083047	0.562106	0.30139	0.0266684	0.279739	0.313394	0.224542	0	0.220317	1.65324e-18	0.309562	0.247841	0.335072	0.247824	0.488738	0.0038565	0.486146	0.286785	0.19351	0.155971	0.0105137	0.275245	0.29523	0.00466272	0.201437	0.219041	0.480164	0.434531	0.0923086	0.051991	0.00784397	0.129913	0.0689851	0.033974	0.272696
Melanocytes	Others	0.0786005	0.0764888	0.0318419	0.0326672	0.0848904	0.178269	0.0251164	0.0160535	0.119998	0.0985483	0.134506	0.025681	0.0473964	0.167286	0.0497066	0.0229811	0.0612408	0.0139483	5.78181e-19	0.0181625	0.0222961	0.0968916	0.0993586	0.0232707	0	0.0920999	0.178059	0.00506957	0.137176	1.06259e-18	0.0936638	0.120832	0	0.0273318	0	0.049973	0.0249592	0.0191463	0.0138546	0.0718203	0.072528	0.157562	0	0.0384636	0.100131	0.0280058	0.054639	0.00508005
Memory B-cells	Lymphoids	0.0999362	0.179086	0.0303243	4.85058e-17	8.89941e-18	0.20902	0	0.0200721	0.53806	0.028062	3.76886e-17	0.251636	0.558396	0	2.74837e-17	0.130432	3.34945e-17	0.224083	0.180481	0	0.412485	1.41809e-18	0	0	2.51042e-18	2.21101e-17	0.0116804	0	1.94307e-17	0.262872	7.15861e-18	0.279644	0.267449	0.273067	0	0.121045	0.505858	0.129343	0.33465	0	1.75821e-17	0.436076	0.157049	0.300282	0.322919	0.199888	5.78594e-17	0.300892
MEP	Stem cells	0.0531007	0	3.69218e-18	0.0391002	6.09524e-18	2.30163e-18	0	0	0.114425	0	2.32548e-17	0	0.0347393	0.0365827	0	4.39029e-17	1.94819e-17	0.107524	0.0467984	2.10845e-18	0.137591	0	0.0636998	6.28086e-18	1.9124e-17	9.85291e-18	0.0375261	0.0555178	1.41005e-19	0.0535288	0.0793507	0.0679357	0.125183	0.127673	0	0	0.0859673	0.0420167	0.0662331	0.0360376	1.13023e-17	0.0681648	0	0.0547168	0.0829948	0.143981	0	9.94682e-20
Mesangial cells	Others	0.137034	0.128076	0.038552	0.340854	0.376521	0.345364	0.221414	0	0.26246	0.216681	0.18726	0.00580367	0.135863	0.447782	0.0323341	0.0348955	0.175294	0.0533535	0	0.0355066	0.0935285	0.302835	0.328376	0	8.20405e-20	0.270831	0.465982	0.00924885	0.304791	0.000963383	0.15539	0.150029	6.87856e-19	0.163841	7.42845e-19	0.198768	0.0611996	0.0495014	0.0242419	0.242861	0.206783	0.313795	8.73068e-19	0.165328	0.227048	0.00151088	0.132362	0.00762326
MicroenvironmentScore	-	1.94842	1.42268	1.61279	1.37633	0.998647	0.874678	0.958145	1.94625	1.69859	1.35274	0.973136	2.19941	1.75171	0.792696	1.19208	1.54692	1.67029	1.92002	2.18082	1.34257	2.05363	1.88585	1.00312	1.35431	1.41272	1.09015	0.830006	1.33603	0.953726	1.54337	1.40716	1.67385	1.9784	1.40306	1.2114	1.10725	2.31119	1.87045	2.43581	0.639967	1.19828	1.21144	2.38241	2.01526	1.17868	2.04747	1.73306	1.68194
Monocytes	Myeloids	1.10681	0.185576	0.0819541	1.81833e-17	0.129177	0.0493189	0.44372	0.396369	1.19034e-17	0.74798	0.4	0.754951	1.84853e-18	0	0.778196	0.39002	0.579981	0.378787	0.426573	0.681104	0.0912988	0.764369	5.77849e-18	0.926314	0.54249	0.287176	7.75917e-18	0.771657	1.87267e-18	0.506983	0.803675	4.84564e-18	0.321168	0.266389	0.942149	0.100992	1.93593e-17	0.0256228	0.224746	0.0539293	0.319209	0.159324	0.19623	0.210843	1.05773e-18	0.325185	0.456972	2.41139e-20
MPP	Stem cells	1.88331e-17	3.68536e-17	0	6.39748e-18	3.47388e-18	6.11696e-18	2.37141e-18	4.42216e-17	4.90301e-17	0	0	0	2.45643e-17	2.32852e-17	0	4.56893e-18	4.03864e-18	6.34733e-19	5.40998e-18	0.0236795	0	0	0	0.0571759	3.12614e-18	8.47064e-17	1.97697e-17	0	1.79899e-18	0	3.85745e-17	0	0	0	3.23326e-19	0	1.80076e-17	0	0	0	0	5.72522e-17	0	8.45994e-18	7.33887e-17	1.6119e-18	0	0
MSC	Stromal cells	0.8406	0.378266	0.454146	0.525246	0.229524	0.773595	1.81115e-17	0.0588666	0.661092	0.287765	0.229804	0	1.30981	0.79384	1.28843e-18	1.02354e-18	0.421516	0	8.00194e-20	0.0708265	0.804906	0.24281	0.976502	0.581854	0	0.517602	0.666019	7.13504e-19	0.671144	0	0.371956	0.667443	5.00111e-17	0.822482	0	0.905209	0.667303	7.47278e-18	0.0882803	0.823562	0.30723	0.575432	0.276335	0.731836	1.11363	0.0587814	0.466427	0.37416
mv Endothelial cells	Stromal cells	0.0225234	0.0373497	6.84817e-19	0.00679903	4.74466e-18	2.18922e-18	0	3.97246e-19	1.47356e-18	0.0139657	0.0138405	0	0	0	0.0284435	2.94675e-19	0.00596824	5.62001e-18	0.00135573	0.0245027	0.0336137	0	5.22606e-18	0.064899	0	0	0	0.0829573	1.35848e-18	0.0288159	0.00333486	0.0138395	0.0254664	0.0835102	0.0186723	0.0140474	0	0	0.0131872	6.29797e-19	0	0.0132562	1.81627e-18	0.038836	0	0.0123979	1.52932e-17	0.00161193
Myocytes	Stromal cells	0.108327	0.0386836	0.0415388	0.117157	0.165643	0.146026	0.0646459	0.0319027	0.160567	0.112497	0.113105	0.0764402	0.0744355	0.210947	0	0.036939	0.0921537	0.0788396	0.0158118	0.0146412	0.0730842	0.0944655	0.182923	0.0202979	0	0.158102	0.206654	0	0.184102	8.56956e-18	0.0827043	0.110355	1.15898e-18	0.0591835	0	0.0814571	0.113722	0.0592003	0.0595492	0.174004	0.14318	0.0915572	0.0243495	0.11794	0.204951	0	0.0563572	0.0209817
naive B-cells	Lymphoids	0.0842252	0	0.0175073	1.78614e-18	0	0	0	0.126387	0.316626	6.21243e-18	1.12876e-17	0.266823	0.277594	0	1.65338e-17	0.051618	1.0632e-17	0.204056	0.216578	0	0.388949	0	0.00168211	1.94055e-18	0.04516	0	0	0	0	0.361274	0	0.249156	0.236962	0.206232	0	1.14213e-17	0.442318	0.269411	0.355773	0	0	0.238811	0.216966	0.217619	2.4237e-18	0.143873	0	0.194801
Neurons	Others	0.0662186	0.0257762	0.0261331	0.105473	0.115939	0.118169	0.0327666	0.00135712	0.16344	0.0632139	0.048119	0.000318938	0.102999	0.258332	0.00127525	0	0.0788646	0.00117892	0	7.92866e-21	0.0263341	0.0866237	0.186306	0.0065768	2.55757e-18	0.13013	0.252864	0	0.193456	6.14872e-19	0.012506	0.111992	0	0.0596186	1.04891e-18	0.0785385	0.0418287	2.43674e-18	3.80188e-19	0.0969672	0.0302923	0.149925	9.02859e-21	0.0574057	0.198336	0.00608437	0.0741802	0
Neutrophils	Myeloids	0.447963	0.388488	0.696486	0	0.363951	0.100483	0.45637	0.624014	0	0.538577	0.37872	0.508579	6.28936e-18	0.142533	0.40446	0.484117	0.923914	0.562965	0.348792	0.569421	4.47599e-19	1.16225	3.38743e-18	0.259423	0.179327	0.733694	0.461925	0.267573	0.261093	3.97974e-19	0.759206	0.442816	0.0192925	0.0731168	0.420413	0.109047	0.0444163	0.237355	0.070294	0.0435571	0.896561	0.0520895	0.556338	0.629403	0.0270204	0.583112	1.16632	6.06651e-18
NK cells	Lymphoids	1.87561e-16	0	0.16779	0.249221	0	1.2052e-17	6.5086e-17	0.216016	0	2.67591e-16	8.66789e-18	0	0	0	0	9.61549e-18	0	0.0562672	0.116376	0.000288601	0.242475	0	0.136143	1.91754e-18	0.351377	0	4.16351e-17	0.0243961	0.0247489	0	0	0	0.0258724	0.222398	0	0	0.00950843	0.163725	0	0	4.91296e-17	0	0.0348837	1.13646e-17	2.87082e-17	0.0318612	0	0
NKT	Lymphoids	0.679913	0.759063	0.131884	0.556499	1.22392	0.427266	0.653109	8.82555e-18	0.780239	0.687108	0.572757	0.258748	0.566439	1.04612	0.15366	0.481372	0.716728	0.0934794	0.0755749	0.527308	0.245559	0.989844	0.534895	0.593965	0	0.460977	1.11496	0	0.502493	0.311871	0.90271	0.757932	6.80628e-17	0.895404	0.404968	0.424161	0.424284	0	4.63627e-18	0.268272	0.423593	0.937038	0.127703	0.393893	0.420022	0.317031	0.654007	0.0569266
Osteoblast	Stromal cells	0.1055	0.0195128	1.99988e-17	5.8963e-18	0	2.60212e-17	2.19509e-18	0.0736833	0	0	0	7.65517e-18	1.72225e-17	3.46065e-17	0.0314222	0.074047	3.19599e-18	0.0136223	0.24941	0.105957	0.247489	4.78706e-18	0	0.0789675	0	0	1.61783e-17	0.25021	0	0.212794	0	0	0.16236	0.10978	0.170302	0	0.187502	0.185838	0.120056	1.0016e-16	0	1.60009e-18	0.111747	0.00423042	9.50658e-17	0.0783187	7.15297e-17	2.20707e-18
pDC	Myeloids	0.0659342	0.0388104	0.0338413	4.21138e-18	0.0648487	0.0532826	0.308071	0.0696521	0.0605924	0.159969	0.0278621	0.0125166	5.31262e-19	0.0739638	0.0977134	0.127548	0.226432	0.336679	0.216847	0.0978125	0.0523132	0.100565	0.173852	0.24992	0.117509	0.110533	0.107947	0.206451	0	0.103655	0.113784	0	0.0659441	0.0456385	0.110863	0.160898	0	6.18507e-18	2.5026e-19	0.115592	0.156851	0.00532396	0.0505718	0.237535	0.0985987	0.0864794	0.0625466	6.51813e-18
Pericytes	Stromal cells	0.151188	0	4.80464e-17	0.18979	0.221491	0.329629	0.182253	3.1298e-17	0.173636	0.207026	0.421821	6.58906e-18	0.109562	0.259669	0.00582896	0.124078	0.203268	4.05273e-18	0.144017	3.41463e-18	2.4918e-19	0.11635	0.0254196	0	0	0.148001	0.252493	0.0191289	0.121743	0	0.210187	0.282706	0	0.16689	0.0456094	0.0680977	0	0	0	0.0841433	0.0295214	0.148474	0	0.333575	0.0315592	0.216543	0.2267	0.0224027
Plasma cells	Lymphoids	0.102668	0.100509	0.111684	0.0340664	0.186664	0.0765215	0.0267388	0.0602645	0.086816	0.0379387	0.0402062	0.1033	0.0789627	0.135566	0	0.0863651	0	0.0482603	0.0278842	0.0884367	0.123207	0.0342721	0.0149002	0.0406154	0.0748547	0	0.106433	0	0.024746	0.0610603	2.0597e-20	0.0833114	0.157397	0.0742974	0.0661896	0.205359	0.0728705	0.0680323	0.182918	0.00451228	0.0184405	0.179694	0.101957	1.37465e-18	0.0743052	0.0396761	2.91377e-18	0.191095
Platelets	Stem cells	0.137235	0.131108	0.122351	0.126052	1.02315	0.100458	0.993626	0.736689	0.157672	0.886806	0.439181	0.968473	0.264218	0.181594	1.12752	0.460498	0.0686373	0.463395	0.613422	0.44627	0.0358657	0.246563	5.23852e-18	0.356109	0.632127	0.935463	0.514811	1.03619	0.1089	0.69358	0.781318	0.307542	0.448008	0.035121	0.426135	1.25357	0.0849835	0.579987	0.73318	1.12258	0.935151	0.23245	0.173904	0.313193	0.331681	0.307039	0.244815	1.09289
Preadipocytes	Stromal cells	0	8.18806e-17	2.66465e-17	0.115476	0.0196018	0.0540034	0	0.127346	0.512136	5.23015e-17	7.20308e-18	1.03335e-17	0.021011	0.123162	4.54164e-17	0.14781	2.47419e-18	0.133365	0.0745691	2.64748e-17	2.01696e-18	0.0571036	0	0.0100548	0.0652774	0	0.0574615	9.39359e-17	0.159495	0.152248	0.0656971	8.47716e-19	2.30424e-17	2.86793e-18	0	0	7.33308e-18	0.182642	0	0.024393	0.0487072	0.0617461	0	5.24334e-17	0.0114487	0.0982154	0.13696	0.15022
pro B-cells	Lymphoids	0.0648418	0.0790976	0.00378971	0	0.133247	0.332029	0.0593539	0.0299297	0.423634	0	0	0.144539	0.224043	0.353613	1.35921e-18	0	0.00725157	0.0694828	0	1.91621e-17	0.151767	0.16324	0.261998	0	0.0144405	0.0833303	0.276483	0	0.184675	0.0853168	5.25403e-17	0.265299	0.0166909	0.19811	0.00074044	0.225251	0.234885	0.0177309	0.0953562	0.212526	0	0.278344	0	0.356994	0.281132	0.00690477	0.124062	0.12119
Sebocytes	Others	0.0578113	0.000843574	0.012071	0.0304856	0.0564266	0.0686625	0.00767275	0	0.0497668	0.0279363	0.0431099	0.00355206	0.0325789	0.092292	0.0130264	0	0.0161005	0	0	3.84721e-20	0.00556377	0.0237052	0.0380129	4.9953e-19	4.24368e-19	0.0453311	0.107257	0	0.0667923	0	0.0123491	0.0454653	0	0.0166021	0	0.0523451	0.0194426	0	0	0.0558757	0.0135606	0.040568	0	0.0132603	0.0550106	0	0.00837782	0.00355424
Skeletal muscle	Stromal cells	0.189857	0.0181559	0	0.161019	0.303533	0.322026	0.0198054	0.0177076	0.347783	0.161784	0.0870464	5.61789e-19	0.0938189	0.347868	3.87707e-18	0.0162886	0.124444	0	0.00413271	2.26723e-18	0.115373	0.124741	0.275343	0.00042621	0	0.386451	0.462068	0	0.251147	0	0.176272	0.204113	2.87908e-17	0.187101	5.25237e-19	0.109702	0	3.90577e-18	7.79309e-21	0.244816	0.12521	0.17314	1.13757e-18	0.0924151	0.369065	0.0171575	0.117443	4.06161e-18
Smooth muscle	Stromal cells	0.457842	0.836796	0.474855	0	0	2.17523e-17	0.620436	0.708914	3.0284e-17	0.320598	0.552773	0.789762	0.393946	0	0.842526	0.571113	0.188847	0.621793	0.711753	0.91744	0.434721	0.50274	0	0.785969	1.14157	6.8894e-17	0	1.25238	0	1.14507	0.254128	0	0.983135	2.97548e-17	0.887168	0.42211	0.478121	0.837745	1.00659	0.379609	0.377568	0	0.737378	0	9.13031e-17	0.541698	0	0.717111
StromaScore	-	0.273084	0.0564537	0.00996321	0.417823	0.475954	0.190356	0.232639	0.0325846	0.277912	0.259944	0.140821	0.0785173	0.068555	0.456174	0.0608971	0.0110803	0.163466	0.0185865	0.0289233	0.0639431	0.0774076	0.157986	0.200385	0.0273798	2.53979e-17	0.328902	0.355724	0.103343	0.306343	0.0287415	0.144697	0.149447	0.00504135	0.119958	0.042631	0.253013	0.113172	0.0140984	0.0358725	0.378628	0.208988	0.255318	1.03171e-18	0.158622	0.365024	0.0535496	0.135556	0.0297096
Tgd cells	Lymphoids	0	0	0	5.72273e-17	6.317e-17	0	7.96616e-18	2.38593e-19	0	3.62881e-18	0	1.43953e-16	7.64738e-18	1.43585e-17	0	0	0	1.27272e-16	1.56499e-17	0	1.71735e-16	1.02893e-16	6.50306e-17	7.11153e-18	0	0	0	0	4.11273e-18	4.08157e-17	1.49423e-16	0	5.83166e-17	1.55549e-17	1.3986e-17	0	0	0	0	8.71027e-17	1.17571e-16	1.906e-17	0	4.93723e-18	0	1.94313e-17	4.06818e-17	1.84103e-17
Th1 cells	Lymphoids	1.16768	1.68986	1.70488	2.05996	0.143607	0.664737	0.699078	1.92974	0.307545	0.0603934	0.302786	0.969156	1.52061	3.34558e-17	0.527835	1.49659	0.302558	1.49075	2.203	2.36694	2.02236	0.288125	1.29092	1.99963	1.82568	0	1.63025e-17	1.78131	1.08885	1.53578	0.657342	0.687341	2.63557	1.85022	1.55686	1.68476	2.17524	1.36954	2.42144	0.848263	0.272151	0.712128	2.26015	1.69136	0.118884	1.86131	0.3498	1.85807
Th2 cells	Lymphoids	0	1.39754e-17	2.14935e-16	3.36695e-18	0.375267	0	1.68556e-16	0.130053	0.13724	0	0.250804	0.388976	0	0.396905	3.85134e-17	0	0.186469	2.33339e-18	0	0	0	0.218133	1.20691e-16	0	0.0713957	0.0337352	0.331844	0	0.174004	0	0	0.422964	1.54486e-16	0	4.40429e-17	1.53399e-18	0.062467	0.148568	0	0	0.112014	0	0.372053	0	0.107284	0	0.54648	2.49495e-18
Tregs	Lymphoids	0	5.47118e-17	0	0.251997	1.32887e-17	0	2.50062e-17	0	0.00895917	0	4.67528e-18	1.41284e-17	6.98476e-17	5.44849e-18	0	0.0708	0	4.1849e-18	0	0	0	0	4.67101e-17	4.43008e-17	0	0	0	0	1.90883e-17	6.14568e-17	0	1.02774e-18	7.89201e-17	3.28235e-17	0	2.99021e-17	0	0	0	1.87548e-17	0	0.0578252	0	0	5.06429e-18	0	4.96725e-18	0
[truncated: 60 more columns]
